# Supplementary material for: Characteristics of Harmful Algal Species in the Coastal Waters of China from 1990 to 2017
Source: Toxins (Basel). 2022 Feb 23;14(3):160. doi: 10.3390/toxins14030160 (PMC8951513; doi:10.3390/toxins14030160)
Supplement: Supplementary file 1 [file toxins-14-00160-s001.zip]

Archive with 1 entries (1 files):
- toxins-1486787-supplementary.pdf
